# Supplementary material for: Effect of congenital adrenal hyperplasia treated by glucocorticoids on plasma metabolome: a machine-learning-based analysis
Source: Sci Rep. 2020 Jun 1;10:8859. doi: 10.1038/s41598-020-65897-y (PMC7264133; doi:10.1038/s41598-020-65897-y)
Supplement: Supplementary file 1 — Supplementary information. [file 41598_2020_65897_MOESM1_ESM.xlsx]

## Sheet: df
metabolites	p	q	status	pathway	log2.fold.change_rawdata
xanthine	1.97673e-11	2.72789e-09	CTRL	Purine Metabolism, (Hypo)Xanthine/Inosine containing	-0.493249
guanosine	1.58614e-10	8.43582e-09	CTRL	Purine Metabolism, Guanine containing	-0.816925
hexosamine	1.83387e-10	8.43582e-09	CTRL	Aminosugar Metabolism	-0.314449
lactose, sucrose..	3.46714e-10	1.19616e-08	CTRL	Galactose metabolism	-1.24581
hypoxanthine	2.6886e-09	7.42053e-08	CTRL	Purine Metabolism, (Hypo)Xanthine/Inosine containing	-0.479931
hydroxybutanoate isomer	1.48154e-07	3.40754e-06	HCS	Ketone Bodies	0.365751
inosine	2.02964e-06	4.00129e-05	CTRL	Purine Metabolism, (Hypo)Xanthine/Inosine containing	-0.636974
3-hydroxy-3-methylglutarate	2.90409e-06	5.00956e-05	HCS	Mevalonate Metabolism	0.52404
aconitate (cis-trans)	5.43059e-06	8.3269e-05	HCS	TCA Cycle	0.266549
lysine	1.04403e-05	0.000144076	HCS	Lysine Metabolism	0.286912
diethanolamine	1.54484e-05	0.000193807	CTRL	Glycerolipid Metabolism	-0.319289
2-hydroxy-3-methylbutyric acid	3.59838e-05	0.000403635	HCS	Fatty Acid Metabolism	0.331358
creatine	3.80236e-05	0.000403635	HCS	Creatine Metabolism	0.425023
n-acetyl-l-aspartic acid	4.30218e-05	0.000416865	HCS	Alanine and Aspartate Metabolism	0.254931
n-acetyl-dl-methionine	4.86392e-05	0.000416865	HCS	Methionine, Cysteine, SAM and Taurine Metabolism	0.369221
d-(+)-galacturonic acid, glucuronic	5.06614e-05	0.000416865	CTRL	Aminosugar Metabolism	-0.328049
1-methyladenosine	5.13529e-05	0.000416865	HCS	Purine Metabolism, Adenine containing	0.179046
trigonelline	5.72168e-05	0.000438662	CTRL	Nicotinate and Nicotinamide Metabolism	-1.37196
ribose	9.73457e-05	0.000707037	CTRL	Pentose Metabolism	-0.236494
phenylalanine	0.000134643	0.000929034	HCS	Phenylalanine and Tyrosine Metabolism	0.123619
n-acetyl-beta-alanine	0.000217937	0.00143216	HCS	Pyrimidine Metabolism, Uracil containing	0.135002
pantothenate	0.000234859	0.00147321	HCS	Pantothenate and CoA Metabolism	0.256176
ribulose-5-phosphate	0.000668353	0.00401012	CTRL	Pentose Metabolism	-0.482354
glycine	0.000785566	0.004517	CTRL	Glycine, Serine and Threonine Metabolism	-0.159268
3-(2-hydroxyphenyl)propanoate	0.0010203	0.00563204	HCS	Phenylalanine and Tyrosine Metabolism	0.233168
valine	0.00106722	0.00566445	HCS	Leucine, Isoleucine and Valine Metabolism	0.141916
pyruvate	0.00123383	0.00621741	HCS	Glycolysis, Gluconeogenesis, and Pyruvate Metabolism	0.239956
arginine	0.0012615	0.00621741	HCS	Urea cycle; Arginine and Proline Metabolism	0.196537
n(pi)-methyl-l-histidine	0.00136292	0.00648562	HCS	Histidine Metabolism	0.181843
2-oxoglutarate	0.00177047	0.00814416	HCS	TCA Cycle	0.280423
l-methionine	0.0021015	0.00935505	HCS	Methionine, Cysteine, SAM and Taurine Metabolism	0.245816
n-formyl-l-methionine	0.00226344	0.00966736	HCS	Methionine, Cysteine, SAM and Taurine Metabolism	0.288239
histidine	0.00231176	0.00966736	HCS	Histidine Metabolism	0.170871
tryptophan	0.00290932	0.0118084	HCS	Tryptophan Metabolism	0.142427
l-glutamine	0.00332559	0.0131123	HCS	Glutamate Metabolism	0.0956723
4-methyl-2-oxopentanoate	0.00436821	0.0164555	HCS	Leucine, Isoleucine and Valine Metabolism	0.194084
xanthosine	0.00441198	0.0164555	HCS	Purine Metabolism, (Hypo)Xanthine/Inosine containing	0.351881
ethylmalonic acid	0.00511795	0.0185863	HCS	Leucine, Isoleucine and Valine Metabolism	0.578633
leucine	0.00916046	0.0309454	HCS	Leucine, Isoleucine and Valine Metabolism	0.0828972
acetylcarnitine	0.00916046	0.0309454	HCS	Fatty Acid Metabolism	0.189685
glycerol	0.00933155	0.0309454	HCS	Glycerolipid Metabolism	0.252514
3-hydroxybutyric acid	0.00941816	0.0309454	HCS	Ketone Bodies	0.31834
l-2-aminoadipate, d-aminoadipate	0.0100448	0.0322367	HCS	Lysine Metabolism	0.110491
orntihine	0.0103245	0.0323814	HCS	Urea cycle; Arginine and Proline Metabolism	0.187108
isoleucine	0.0119367	0.0366057	HCS	Leucine, Isoleucine and Valine Metabolism	0.0718127
guanine	0.0136468	0.0409405	HCS	Purine Metabolism, Guanine containing	0.215583
2-hydroxypyridine	0.0181892	0.0534067	HCS	Food Component/Plant	0.229561
nalpha-acetyl-l-lysine	0.0215448	0.0619414	HCS	Lysine Metabolism	0.396372
(s)-3-methyl-2-oxopentanoic acid	0.0238069	0.067048	HCS	Leucine, Isoleucine and Valine Metabolism	0.116375
azelaic acid	0.0287229	0.0792751	CTRL	Fatty Acid Metabolism	-0.124994
4-hydroxybenzoate	0.0301408	0.0815573	CTRL	Benzoate Metabolism	-0.235422
suberic acid	0.0311191	0.0825852	HCS	Fatty Acid Metabolism	0.162432
[fa hydroxy(8:0)] 2-hydroxy-octanoic acid	0.0321245	0.0827494	CTRL	Fatty Acid Metabolism	-0.11662
cysteine	0.0323802	0.0827494	HCS	Methionine, Cysteine, SAM and Taurine Metabolism	0.496787
total hexoses (glucose, galactose, fructose…)	0.0334204	0.0838548	CTRL	Glycolysis, Gluconeogenesis, and Pyruvate Metabolism	-0.0651536
betaine	0.0370006	0.0911801	CTRL	Glycine, Serine and Threonine Metabolism	-0.174349
uracil	0.0402804	0.0975209	HCS	Pyrimidine Metabolism, Uracil containing	0.108618
urate	0.0412165	0.0980668	HCS	Purine Metabolism, (Hypo)Xanthine/Inosine containing	0.0572524
propionylcarnitine	0.0434727	0.100748	HCS	Fatty Acid Metabolism	0.15008
tyrosine	0.0438034	0.100748	HCS	Phenylalanine and Tyrosine Metabolism	0.0767252
l-3-phenyllacticacid	0.0490239	0.110907	CTRL	Phenylalanine and Tyrosine Metabolism	-0.538004
